# Supplementary material for: Effects of noxious stimuli on the electroencephalogram of anaesthetised chickens (Gallus gallus domesticus)
Source: PLoS One. 2018 Apr 26;13(4):e0196454. doi: 10.1371/journal.pone.0196454 (PMC5919483; doi:10.1371/journal.pone.0196454)
Supplement: S1 Appendix — (XLSX) [file pone.0196454.s001.xlsx]

## Sheet: SAS input
Chicken	Stimulus	Time	F50	F95	Ptot
1	M	0	100	100	100
1	M	5	106.376	96.5153	98.3918
1	M	10	101.089	95.2623	102.156
1	M	15	95.9565	90.1723	112.792
1	M	20	83.5148	91.0728	105.409
1	M	25	87.2473	96.5544	113.743
1	M	30	86.6252	97.0634	98.7208
1	M	35	66.2519	91.8168	110.344
1	M	40	67.0295	96.3195	118.933
1	T	0	100	100	100
1	T	5	113.627	105.79	95.6537
1	T	10	119.84	101.902	96.5229
1	T	15	98.5972	102.357	100.522
1	T	20	110.22	103.391	99.4437
1	T	25	106.413	100.951	89.7427
1	T	30	119.639	100.786	88.8039
1	T	35	108.818	102.026	100.556
1	T	40	99.3988	98.4285	105.424
1	F1	0	100	100	100
1	F1	5	86.7246	97.4942	99.1531
1	F1	10	90.0174	99.228	112.771
1	F1	15	91.7913	98.3096	89.4377
1	F1	20	87.4783	97.7814	99.2141
1	F1	25	98.713	101.268	100.617
1	F1	30	82.6435	96.4892	100.738
1	F1	35	98.713	97.562	99.7764
1	F1	40	92.0696	94.3519	107.073
1	F2	0	100	100	100
1	F2	5	111.259	96.949	89.7251
1	F2	10	89.7059	95.7527	94.4284
1	F2	15	105.735	97.8884	90.4257
1	F2	20	83.2721	96.5717	105.243
1	F2	25	104.779	100.313	94.2541
1	F2	30	121.471	97.0855	86.9728
1	F2	35	113.419	103.749	93.1076
1	F2	40	101.507	96.7322	97.8076
1	E	0	100	100	100
1	E	5	.	.	.
1	E	10	149.269	95.5456	95.6134
1	E	15	157.578	103.653	87.4218
1	E	20	125.191	102.779	116.492
1	E	25	136.534	100.082	104.018
1	E	30	103.841	100.458	112.355
1	E	35	122.839	100.932	102.838
1	E	40	85.9708	98.1201	118.653
2	M	0	100	100	100
2	M	5	125.181	104.738	98.8429
2	M	10	136.051	101.174	99.4039
2	M	15	109.42	105.283	88.8499
2	M	20	114.493	102.6	79.6283
2	M	25	.	.	.
2	M	30	.	.	.
2	M	35	99.0942	99.7904	101.858
2	M	40	109.601	107.212	91.5849
2	T	0	100	100	100
2	T	5	102.034	100.829	97.7947
2	T	10	95.9322	101.658	103.346
2	T	15	103.559	102.073	93.1559
2	T	20	109.492	102.28	99.8859
2	T	25	113.22	105.265	92.1673
2	T	30	78.3051	96.3516	96.0837
2	T	35	97.7966	101.493	96.8821
2	T	40	111.017	103.897	100.913
2	F1	0	100	100	100
2	F1	5	82.3729	96.5531	92.2684
2	F1	10	90.4746	96.6516	101.233
2	F1	15	85.2203	99.8195	96.8529
2	F1	20	109.458	105.367	83.2289
2	F1	25	99.0169	101.584	93.1199
2	F1	30	98.7797	99.0152	98.733
2	F1	35	105.695	101.412	94.2234
2	F1	40	100.068	102.749	91.3011
2	F2	0	100	100	100
2	F2	5	94.9346	107.412	95.3165
2	F2	10	89.1503	98.9984	104.786
2	F2	15	94.9673	97.2516	101.8
2	F2	20	105.294	102.933	96.802
2	F2	25	107.876	98.6939	97.929
2	F2	30	102.996	101.309	102.781
2	F2	35	86.2745	97.5962	101.617
2	F2	40	86.8954	98.6138	105.349
2	E	0	100	100	100
2	E	5	.	.	.
2	E	10	.	.	.
2	E	15	140.048	112.358	118.247
2	E	20	131.3	111.683	118.381
2	E	25	114.735	107.587	108.52
2	E	30	126.966	108.493	87.9056
2	E	35	116.019	106.622	96.568
2	E	40	114.286	106.358	99.4848
3	M	0	100	100	100
3	M	5	.	.	.
3	M	10	108	95.7644	95.2467
3	M	15	115.6	98.6688	97.0247
3	M	20	106.4	104.437	98.4035
3	M	25	111.6	98.4671	89.0058
3	M	30	91.6	101.614	100.835
3	M	35	103	99.5966	99.5283
3	M	40	97.4	95.4014	106.459
3	T	0	100	100	100
3	T	5	104.303	102.047	104.572
3	T	10	97.074	98.1935	102.441
3	T	15	88.1239	102.409	98.3727
3	T	20	87.9518	100.883	94.9244
3	T	25	109.122	95.0622	97.5203
3	T	30	101.549	98.3942	106.393
3	T	35	117.9	97.23	93.1809
3	T	40	108.606	96.0257	110.074
3	F1	0	100	100	100
3	F1	5	100.488	96.1897	106.927
3	F1	10	117.509	101.702	89.2371
3	F1	15	106.154	96.5464	111.747
3	F1	20	107.509	97.6976	96.3548
3	F1	25	115.531	104.532	88.711
3	F1	30	82.1612	99.6433	108.072
3	F1	35	84.1758	98.3786	108.576
3	F1	40	91.4652	102.489	97.7377
3	F2	0	100	100	100
3	F2	5	85.9658	97.492	109.169
3	F2	10	119.356	96.2921	107.292
3	F2	15	105.352	94.6308	102.402
3	F2	20	104.507	100.867	102.021
3	F2	25	109.135	96.3162	102.884
3	F2	30	117.022	96.8299	97.3535
3	F2	35	111.388	97.4799	108.472
3	F2	40	102.535	97.2472	106.652
3	E	0	100	100	100
3	E	5	.	.	.
3	E	10	.	.	.
3	E	15	121.148	106.978	109.759
3	E	20	104.683	101.638	108.196
3	E	25	92.9003	100.36	104.766
3	E	30	91.2085	100.128	118.979
3	E	35	91.3595	100.927	106.528
3	E	40	83.3837	95.2697	114.289
4	M	0	100	100	100
4	M	5	.	.	.
4	M	10	73.1809	95.5995	116.934
4	M	15	119.751	102.059	92.1635
4	M	20	105.198	98.0218	106.61
4	M	25	98.3368	97.6585	107.223
4	M	30	100.832	96.0436	101.193
4	M	35	82.3285	100.363	109.063
4	M	40	91.4761	97.497	103.85
4	T	0	100	100	100
4	T	5	85.2362	99.7076	105.675
4	T	10	116.535	109.357	89.5706
4	T	15	95.6693	100.042	111.81
4	T	20	117.52	102.673	95.2837
4	T	25	74.4094	98.3709	122.086
4	T	30	119.685	104.762	94.4402
4	T	35	111.811	103.091	120.015
4	T	40	119.488	105.723	96.0123
4	F1	0	100	100	100
4	F1	5	113.118	105.103	101.777
4	F1	10	98.6667	105.055	95.084
4	F1	15	103.441	103.52	98.5756
4	F1	20	79.828	100.568	99.4668
4	F1	25	102.151	101.23	109.883
4	F1	30	113.591	99.1433	95.2082
4	F1	35	111.527	101.306	101.096
4	F1	40	114.538	101.705	100.044
4	F2	0	100	100	100
4	F2	5	120.762	98.0076	91.0148
4	F2	10	99.6069	97.6292	93.0048
4	F2	15	118.133	100.152	103.839
4	F2	20	85.2088	95.6988	102.295
4	F2	25	103.833	97.0204	92.5844
4	F2	30	126.88	96.8602	94.011
4	F2	35	109.631	97.0685	93.8456
4	F2	40	101.376	94.6175	100.186
4	E	0	100	100	100
4	E	5	.	.	.
4	E	10	.	.	.
4	E	15	.	.	.
4	E	20	.	.	.
4	E	25	.	.	.
4	E	30	.	.	.
4	E	35	.	.	.
4	E	40	.	.	.
5	M	0	100	100	100
5	M	5	97.8369	101.38	115.055
5	M	10	87.6872	96.1445	112.62
5	M	15	99.8336	102.922	100.221
5	M	20	107.488	102.8	101.882
5	M	25	93.8436	100.041	94.6863
5	M	30	92.3461	98.7825	112.325
5	M	35	92.1797	100.244	106.716
5	M	40	93.0116	103.612	95.572
5	T	0	100	100	100
5	T	5	89.0851	96.6836	103.741
5	T	10	76.565	99.961	110.21
5	T	15	91.9743	101.405	96.049
5	T	20	79.9358	99.6488	99.3357
5	T	25	103.852	99.961	96.1888
5	T	30	95.6661	98.9856	90.8741
5	T	35	85.3933	100.039	103.462
5	T	40	113.002	101.756	103.462
5	F1	0	100	100	100
5	F1	5	.	.	.
5	F1	10	121.821	108.485	106.605
5	F1	15	121.134	100.567	102.135
5	F1	20	99.0034	101.561	105.248
5	F1	25	85.6701	97.5689	102.285
5	F1	30	90.1718	101.717	97.5437
5	F1	35	107.045	103.285	104.106
5	F1	40	93.1271	98.8505	94.8447
5	F2	0	100	100	100
5	F2	5	105.467	98.1569	97.6977
5	F2	10	117.637	101.671	81.8358
5	F2	15	88.6772	102.275	93.1778
5	F2	20	95.4145	101.592	89.8697
5	F2	25	110.265	102.392	91.9055
5	F2	30	119.965	106.698	87.5371
5	F2	35	110.723	101.796	98.7155
5	F2	40	111.675	104.667	79.2487
5	E	0	100	100	100
5	E	5	.	.	.
5	E	10	.	.	.
5	E	15	.	.	.
5	E	20	.	.	.
5	E	25	.	.	.
5	E	30	108.466	98.9567	101.778
5	E	35	106.138	95.5332	101.273
5	E	40	106.279	94.5672	96.7062
6	M	0	100	100	100
6	M	5	.	.	.
6	M	10	101.085	101.904	81.9795
6	M	15	78.4496	98.6755	101.248
6	M	20	64.4961	93.7914	101.137
6	M	25	95.3488	98.7583	83.3102
6	M	30	91.4729	97.4338	95.8137
6	M	35	80.7752	99.0894	101.081
6	M	40	88.3721	98.5099	90.2689
6	T	0	100	100	100
6	T	5	97.8873	104.161	96.4551
6	T	10	107.746	101.951	94.6541
6	T	15	102.993	105.548	90.8805
6	T	20	6.8662	99.9133	100.572
6	T	25	114.261	108.236	88.6792
6	T	30	123.592	109.016	85.4202
6	T	35	105.458	100.91	98.2276
6	T	40	87.3239	98.8296	100.314
6	F1	0	100	100	100
6	F1	5	89.1107	104.898	98.5772
6	F1	10	94.4646	96.6027	81.4415
6	F1	15	112.704	99.95	98.4866
6	F1	20	94.0109	97.549	103.427
6	F1	25	97.2414	97.2072	102.395
6	F1	30	89.51	96.8487	116.291
6	F1	35	92.7768	103.376	93.0144
6	F1	40	94.7005	96.2734	105.297
6	F2	0	100	100	100
6	F2	5	91.29	97.5122	95.5296
6	F2	10	107.608	99.7798	98.5857
6	F2	15	112.015	97.1533	93.2212
6	F2	20	97.9284	95.7912	95.1526
6	F2	25	115.066	103.034	94.6854
6	F2	30	97.8908	98.385	107.701
6	F2	35	101.883	99.2251	100.411
6	F2	40	110.772	99.4209	100.561
6	E	0	100	100	100
6	E	5	.	.	.
6	E	10	.	.	.
6	E	15	111.968	101.014	101.606
6	E	20	110.656	102.736	96.4478
6	E	25	106.521	102.179	105.422
6	E	30	137.654	109.096	81.9226
6	E	35	117.416	104.797	90.7503
6	E	40	96.6203	102.356	107.104
7	M	0	100	100	100
7	M	5	104.902	101.597	93.9827
7	M	10	.	.	.
7	M	15	.	.	.
7	M	20	.	.	.
7	M	25	84.4771	94.8083	102.061
7	M	30	103.105	97.9233	90.2926
7	M	35	83.1699	93.6102	106.117
7	M	40	91.6667	94.2093	103.225
7	T	0	100	100	100
7	T	5	106.693	101.626	101.344
7	T	10	97.8346	100.625	104.862
7	T	15	125.984	100.75	91.6187
7	T	20	112.598	98.0409	109.341
7	T	25	93.1102	97.4573	107.294
7	T	30	134.843	103.668	93.0902
7	T	35	134.449	103.335	92.8983
7	T	40	105.709	95.123	105.246
7	F1	0	100	100	100
7	F1	5	74.8162	91.9238	108.09
7	F1	10	90	95.5492	102.75
7	F1	15	75.8088	97.499	99.7724
7	F1	20	80.6985	95.0473	94.8139
7	F1	25	97.3529	97.4002	94.1126
7	F1	30	95.2574	101.547	97.287
7	F1	35	93.6397	100.93	91.3073
7	F1	40	94.5588	94.9897	104.38
7	F2	0	100	100	100
7	F2	5	119.911	100.428	91.9547
7	F2	10	106.536	102.658	98.6176
7	F2	15	89.9286	103.443	92.4033
7	F2	20	94	98.7798	95.6753
7	F2	25	108.536	99.8496	85.7387
7	F2	30	93.3929	101.839	93.8174
7	F2	35	93.6071	102.048	96.0431
7	F2	40	94.8214	101.738	89.0361
7	E	0	100	100	100
7	E	5	.	.	.
7	E	10	.	.	.
7	E	15	117.367	98.75	102.586
7	E	20	100.256	98.025	109.138
7	E	25	100.804	94.7417	114.655
7	E	30	74.5521	98.1667	114.441
7	E	35	105.265	99.5417	109.31
7	E	40	107.971	102.183	99.6483
8	M	0	100	100	100
8	M	5	.	.	.
8	M	10	.	.	.
8	M	15	.	.	.
8	M	20	.	.	.
8	M	25	.	.	.
8	M	30	.	.	.
8	M	35	.	103.052	104.02
8	M	40	114.981	98.1605	115.066
8	T	0	100	100	100
8	T	5	94.7674	98.0522	109.061
8	T	10	105.039	100.414	96.3591
8	T	15	85.4651	97.3063	105.296
8	T	20	90.3101	97.1405	102.151
8	T	25	111.24	98.3838	99.007
8	T	30	99.2248	100.207	94.6628
8	T	35	106.202	100.456	90.5254
8	T	40	86.6279	90.4269	104.303
8	F1	0	.	.	.
8	F1	5	.	.	.
8	F1	10	.	.	.
8	F1	15	.	.	.
8	F1	20	.	.	.
8	F1	25	.	.	.
8	F1	30	.	.	.
8	F1	35	.	.	.
8	F1	40	.	.	.
8	F2	0	.	.	.
8	F2	5	.	.	.
8	F2	10	.	.	.
8	F2	15	.	.	.
8	F2	20	.	.	.
8	F2	25	.	.	.
8	F2	30	.	.	.
8	F2	35	.	.	.
8	F2	40	.	.	.
8	E	0	.	.	.
8	E	5	.	.	.
8	E	10	.	.	.
8	E	15	.	.	.
8	E	20	.	.	.
8	E	25	.	.	.
8	E	30	.	.	.
8	E	35	.	.	.
8	E	40	.	.	.
9	M	0	100	100	100
9	M	5	93.2727	102.446	97.8451
9	M	10	118.364	101.392	89.3353
9	M	15	90.7273	99.4095	101.607
9	M	20	100.364	101.35	85.2447
9	M	25	115.636	101.856	83.7107
9	M	30	94.9091	94.011	92.3667
9	M	35	75.8182	100.295	95.7268
9	M	40	111.091	98.7769	94.7772
9	T	0	100	100	100
9	T	5	80.719	99.2103	108.727
9	T	10	91.8301	102.993	108.767
9	T	15	76.634	100.291	97.7582
9	T	20	5.55556	104.572	90.1121
9	T	25	91.9935	99.5012	105.004
9	T	30	111.765	99.4597	96.5172
9	T	35	96.2418	98.67	94.996
9	T	40	82.0261	104.323	108.006
9	F1	0	100	100	100
9	F1	5	122.614	106.337	89.4408
9	F1	10	119.02	100.861	100.329
9	F1	15	118.863	105.09	93.2499
9	F1	20	92.3137	103.606	96.4411
9	F1	25	101.373	102.526	97.1158
9	F1	30	122.647	106.628	76.4763
9	F1	35	90.2353	100.929	111.075
9	F1	40	91.6471	96.5899	114.877
9	F2	0	100	100	100
9	F2	5	111.289	97.565	110.785
9	F2	10	92.5046	99.5625	114.664
9	F2	15	107.532	102.138	105.516
9	F2	20	93.0165	98.3079	124.341
9	F2	25	109.47	103.574	100.395
9	F2	30	106.508	101.378	106.78
9	F2	35	104.607	96.2856	101.596
9	F2	40	89.8537	102.394	95.8072
9	E	0	100	100	100
9	E	5	.	.	.
9	E	10	151.297	96.2457	76.3742
9	E	15	125.868	104.377	89.7415
9	E	20	117.126	105.495	95.4569
9	E	25	119.401	104.77	92.2679
9	E	30	108.104	106.655	92.1369
9	E	35	120.04	104.036	91.205
9	E	40	125.828	102.816	93.8478
10	M	0	.	.	.
10	M	5	.	.	.
10	M	10	.	.	.
10	M	15	.	.	.
10	M	20	.	.	.
10	M	25	.	.	.
10	M	30	.	.	.
10	M	35	.	.	.
10	M	40	.	.	.
10	T	0	.	.	.
10	T	5	.	.	.
10	T	10	.	.	.
10	T	15	.	.	.
10	T	20	.	.	.
10	T	25	.	.	.
10	T	30	.	.	.
10	T	35	.	.	.
10	T	40	.	.	.
10	F1	0	.	.	.
10	F1	5	.	.	.
10	F1	10	.	.	.
10	F1	15	.	.	.
10	F1	20	.	.	.
10	F1	25	.	.	.
10	F1	30	.	.	.
10	F1	35	.	.	.
10	F1	40	.	.	.
10	F2	0	.	.	.
10	F2	5	.	.	.
10	F2	10	.	.	.
10	F2	15	.	.	.
10	F2	20	.	.	.
10	F2	25	.	.	.
10	F2	30	.	.	.
10	F2	35	.	.	.
10	F2	40	.	.	.
10	E	0	100	100	100
10	E	5	.	.	.
10	E	10	.	.	.
10	E	15	.	.	.
10	E	20	92.607	99.0407	112.579
10	E	25	87.8988	98.7436	114.248
10	E	30	97.393	98.8964	109.649
10	E	35	89.1051	97.9202	111.937
10	E	40	112.724	104.542	105.579
