# Supplementary material for: Effects of noxious stimuli on the electroencephalogram of anaesthetised chickens (Gallus gallus domesticus)
Source: PLoS One. 2018 Apr 26;13(4):e0196454. doi: 10.1371/journal.pone.0196454 (PMC5919483; doi:10.1371/journal.pone.0196454)
Supplement: S2 Appendix — (XLSX) [file pone.0196454.s002.xlsx]

## Sheet: Sheet2
Chicken	Stimulus	Time	HR
1	E	0	245.843
1	E	10	330.567
1	E	20	313.758
1	E	30	260.742
1	E	40	238.091
1	F1	0	253.134
1	F1	10	257.682
1	F1	20	256.537
1	F1	30	246.459
1	F1	40	244.502
1	F2	0	245.4
1	F2	10	242.967
1	F2	20	247.998
1	F2	30	248.307
1	F2	40	244.191
1	M	0	242.597
1	M	10	238.74
1	M	20	237.011
1	M	30	230.799
1	M	40	252.2
1	T	0	251.174
1	T	10	237.568
1	T	20	243.053
1	T	30	242.96
1	T	40	237.638
2	E	0	261.529
2	E	10	317.421
2	E	20	276.161
2	E	30	283.509
2	E	40	286.951
2	F1	0	262.585
2	F1	10	276.857
2	F1	20	271.366
2	F1	30	263.6
2	F1	40	267.64
2	F2	0	249.588
2	F2	10	265.2
2	F2	20	266.749
2	F2	30	250.294
2	F2	40	254.391
2	M	0	261.208
2	M	10	276.262
2	M	20	255.358
2	M	30	257.814
2	M	40	275.306
2	T	0	247.66
2	T	10	250.154
2	T	20	254.56
2	T	30	263.616
2	T	40	253.449
3	E	0	264.184
3	E	10	282.732
3	E	20	256.568
3	E	30	228.48
3	E	40	218.724
3	F1	0	237.407
3	F1	10	227.238
3	F1	20	241.183
3	F1	30	236.519
3	F1	40	226.749
3	F2	0	223.095
3	F2	10	234.601
3	F2	20	258.312
3	F2	30	258.123
3	F2	40	256.851
3	M	0	243.918
3	M	10	239.451
3	M	20	215.891
3	M	30	236.02
3	M	40	243.516
3	T	0	238.393
3	T	10	241.117
3	T	20	250.305
3	T	30	245.176
3	T	40	242.824
4	E	0	.
4	E	10	.
4	E	20	.
4	E	30	.
4	E	40	.
4	F1	0	228.075
4	F1	10	252.543
4	F1	20	234.552
4	F1	30	.
4	F1	40	.
4	F2	0	242.135
4	F2	10	232.77
4	F2	20	245.675
4	F2	30	.
4	F2	40	.
4	M	0	215.989
4	M	10	220.94
4	M	20	209.954
4	M	30	.
4	M	40	.
4	T	0	227.47
4	T	10	236.104
4	T	20	230.868
4	T	30	.
4	T	40	.
5	E	0	302.054
5	E	10	.
5	E	20	329.673
5	E	30	298.987
5	E	40	269.886
5	F1	0	289.869
5	F1	10	299.948
5	F1	20	276.04
5	F1	30	.
5	F1	40	.
5	F2	0	303.623
5	F2	10	304.059
5	F2	20	277.929
5	F2	30	.
5	F2	40	.
5	M	0	303.955
5	M	10	290.715
5	M	20	309.762
5	M	30	.
5	M	40	.
5	T	0	295.525
5	T	10	316.369
5	T	20	291.692
5	T	30	.
5	T	40	.
6	E	0	289.327
6	E	10	318.105
6	E	20	275.621
6	E	30	253.821
6	E	40	245.5
6	F1	0	310.155
6	F1	10	302.326
6	F1	20	297.225
6	F1	30	.
6	F1	40	.
6	F2	0	286.951
6	F2	10	282.05
6	F2	20	289.161
6	F2	30	.
6	F2	40	.
6	M	0	266.57
6	M	10	.
6	M	20	237.83
6	M	30	.
6	M	40	.
6	T	0	293.279
6	T	10	286.899
6	T	20	286.719
6	T	30	291.038
6	T	40	.
7	E	0	236.349
7	E	10	335.732
7	E	20	305.646
7	E	30	276.101
7	E	40	255.881
7	F1	0	230.797
7	F1	10	242.358
7	F1	20	226.429
7	F1	30	211.107
7	F1	40	230.935
7	F2	0	232.624
7	F2	10	213.055
7	F2	20	234.908
7	F2	30	233.964
7	F2	40	210.996
7	M	0	219.16
7	M	10	248.674
7	M	20	295.813
7	M	30	274.899
7	M	40	282.744
7	T	0	207.582
7	T	10	215.241
7	T	20	211.438
7	T	30	230.57
7	T	40	224.626
8	E	0	281.415
8	E	10	338.05
8	E	20	294.423
8	E	30	267.431
8	E	40	259.586
8	F1	0	249.089
8	F1	10	255.275
8	F1	20	261.377
8	F1	30	248.063
8	F1	40	245.666
8	F2	0	240.443
8	F2	10	240.111
8	F2	20	241.858
8	F2	30	242.255
8	F2	40	242.204
8	M	0	240.366
8	M	10	237.446
8	M	20	272.445
8	M	30	246.188
8	M	40	252.204
8	T	0	245.251
8	T	10	208.307
8	T	20	237.557
8	T	30	242.34
8	T	40	219.559
9	E	0	216.88
9	E	10	325.731
9	E	20	278.214
9	E	30	210.084
9	E	40	218.093
9	F1	0	258.525
9	F1	10	257.896
9	F1	20	259.618
9	F1	30	271.434
9	F1	40	258.189
9	F2	0	258.142
9	F2	10	250.945
9	F2	20	264.175
9	F2	30	249.77
9	F2	40	246.701
9	M	0	234.625
9	M	10	228.784
9	M	20	230.356
9	M	30	232.187
9	M	40	221.299
9	T	0	230.874
9	T	10	249.836
9	T	20	231.713
9	T	30	238.241
9	T	40	249.387
10	E	0	251.189
10	E	10	297.434
10	E	20	245.28
10	E	30	230.9
10	E	40	228.051
10	F1	0	247.528
10	F1	10	266.852
10	F1	20	253.066
10	F1	30	.
10	F1	40	.
10	F2	0	284.442
10	F2	10	264.981
10	F2	20	282.116
10	F2	30	.
10	F2	40	.
10	M	0	244.366
10	M	10	.
10	M	20	257.805
10	M	30	.
10	M	40	.
10	T	0	245.06
10	T	10	265.892
10	T	20	229.981
10	T	30	.
10	T	40	.
